# Supplementary material for: Identifying Ventricular Dysfunction Indicators in Electrocardiograms via Artificial Intelligence-Driven Analysis
Source: Bioengineering (Basel). 2024 Oct 26;11(11):1069. doi: 10.3390/bioengineering11111069 (PMC11591176; doi:10.3390/bioengineering11111069)
Supplement: Supplementary file 1 [file bioengineering-11-01069-s001.zip]

Archive with 1 entries (1 files):
- bioengineering-3237487-supplementary.pdf
